# Supplementary material for: pH-Induced 3D Printable Chitosan Hydrogels for Soft Actuation
Source: Polymers (Basel). 2022 Feb 8;14(3):650. doi: 10.3390/polym14030650 (PMC8839485; doi:10.3390/polym14030650)
Supplement: Supplementary file 1 [file polymers-14-00650-s001.zip]

Archive with 1 entries (1 files):
- polymers-1585234-supplementary.mp4
